# Supplementary material for: Development of a short-term prognostic model for hepatitis B-related acute-on-chronic liver failure in a dual-center cohort
Source: Front Med (Lausanne). 2026 Jan 12;12:1688479. doi: 10.3389/fmed.2025.1688479 (PMC12832347; doi:10.3389/fmed.2025.1688479)
Supplement: Supplementary file 1 [file Table_1.xlsx]

## Sheet: Univariable_Logit
Variable	Beta	SE	Z	OR_CI	P
ln_IL6	0.747986	0.210851	3.54746	2.113 (1.398–3.194)	<0.001
ln_IL8	0.500989	0.247003	2.02827	1.650 (1.017–2.678)	0.053
ln_IL1β	0.208146	0.240226	0.866459	1.231 (0.769–1.972)	0.386
ln_IL2R	0.785727	0.375146	2.09445	2.194 (0.982–4.577)	0.076
ln_TNFα	0.119294	0.21355	0.558625	1.127 (0.741–1.712)	0.576
ln_WBC	1.29117	0.395959	3.26088	3.637 (1.674–7.903)	0.001
ln_CRP	0.416108	0.239	1.74103	1.516 (0.949–2.422)	0.082

## Sheet: AUC_95CI
Variable	AUC_CI	DeLong_P（vs ln_IL6）
ln_IL6	0.716 (0.615–0.817)
ln_IL8	0.524 (0.403–0.646)	0.036
ln_IL1β	0.491 (0.375–0.607)	0.009
ln_IL2R	0.415 (0.299–0.530)	<0.001
ln_TNFα	0.493 (0.374–0.612)	0.006
ln_WBC	0.696 (0.589–0.803)	0.771
ln_CRP	0.600 (0.489–0.710)	0.043
