# Supplementary material for: Development of a short-term prognostic model for hepatitis B-related acute-on-chronic liver failure in a dual-center cohort
Source: Front Med (Lausanne). 2026 Jan 12;12:1688479. doi: 10.3389/fmed.2025.1688479 (PMC12832347; doi:10.3389/fmed.2025.1688479)
Supplement: Supplementary file 2 [file Table_2.xlsx]

## Sheet: Performance_3models
Model	AUC_CI	Brier	Cal_Intercept	Cal_Slope	AIC	BIC
M1 (ln_INR + ln_CR + ln_WBC + ln_IL6)	0.833 (0.759–0.906)	0.160219	4.82142e-15	1	118.284	131.921
M2 (ln_INR + ln_CR + ln_IL6)	0.826 (0.751–0.901)	0.162333	-5.11216e-15	1	117.212	128.121
M3 (ln_INR + ln_CR + ln_WBC )	0.787 (0.697–0.877)	0.173527	-2.70683e-12	1	126.195	137.105

## Sheet: Pairwise_Comparisons
Compare	AUC_A	AUC_B	Delta_AUC	DeLong_P	Delta_Brier	Delta_AIC	Delta_BIC	LRT_P
M1 vs M2	0.83264	0.82571	0.00693001	0.421	-0.00211427	1.07187	3.79926	0.335
M1 vs M3	0.83264	0.786902	0.045738	0.095	-0.0133087	-7.91133	-5.18394	0.002
M2 vs M3	0.82571	0.786902	0.038808	0.237	-0.0111945	-8.9832	-8.9832	NA
